# Supplementary material for: Application of Prodigiosin Extracts in Textile Dyeing and Novel Printing Processes for Halochromic and Antimicrobial Wound Dressings
Source: Biomolecules. 2025 Aug 1;15(8):1113. doi: 10.3390/biom15081113 (PMC12383654; doi:10.3390/biom15081113)
Supplement: Supplementary file 1 [file biomolecules-15-01113-s001.zip]

Archive with 1 entries (1 files):
- biomolecules-3737321-supplementary.pdf
